# Supplementary material for: A multigene model for response stratification to neoadjuvant chemotherapy in triple negative breast cancer
Source: Breast. 2026 Mar 17;87:104764. doi: 10.1016/j.breast.2026.104764 (PMC13019104; doi:10.1016/j.breast.2026.104764)
Supplement: Multimedia component 2 [file mmc2.xlsx]

## Sheet: SupplTabel
ENSG	name	Coefficient LM	P-value	log-FC	LASSO frequency			ENSG	Ensembl gene identifier
ENSG00000170262	MRAP	1.0418	5.8e-08	1.0795				name	gene name
ENSG00000004700	RECQL	-0.692168	1.13e-06	-0.7135	77			Coefficient LM	Linear model of gene's expression vs response with poor response as 1, good response as 0
ENSG00000164855	TMEM184A	1.33349	1.61e-06	1.4315	77			P-value	univariate p-value of linear model
ENSG00000154781	CCDC174	-0.424489	4.24e-06	-0.458	78			log-FC	fold change in median levels, 2log scale
ENSG00000135272	MDFIC	-0.597961	1.11e-05	-0.72	30			LASSO frequency	Number of times gene was used in the leave-one-out cycles in LASSO prediction
ENSG00000130175	PRKCSH	-0.457783	1.21e-05	-0.47	18
ENSG00000070081	NUCB2	-0.598543	1.45e-05	-0.685	64
ENSG00000188277	C15orf62	0.542757	1.61e-05	0.64	2
ENSG00000101213	PTK6	1.20859	1.84e-05	1.463	78
ENSG00000135740	SLC9A5	0.659938	2.89e-05	0.692
ENSG00000177885	GRB2	-0.484954	2.97e-05	-0.4515
ENSG00000092964	DPYSL2	-0.525117	4.57e-05	-0.549	3
ENSG00000101938	CHRDL1	-1.11471	4.89e-05	-1.1965
ENSG00000167487	KLHL26	-0.421417	5.42e-05	-0.445	78
ENSG00000138433	CIR1	-0.473061	5.73e-05	-0.39	32
ENSG00000144747	TMF1	-0.359063	6.21e-05	-0.3245	75
ENSG00000104774	MAN2B1	-0.513317	6.73e-05	-0.438
ENSG00000099995	SF3A1	-0.382244	6.85e-05	-0.414
ENSG00000197043	ANXA6	-0.495222	8.13e-05	-0.4755
ENSG00000164603	BMT2	-0.551624	8.46e-05	-0.4165	6
ENSG00000291237	SOD2	-0.840875	8.56e-05	-0.858	1
ENSG00000224578	HNRNPA1L3	-0.809182	8.62e-05	-0.934
ENSG00000135506	OS9	-0.416991	0.000102611	-0.4185
ENSG00000180574	EIF2S3B	-1.16253	0.000110945	-1.201
ENSG00000159403	C1R	-0.770295	0.000112002	-1.0505
ENSG00000179119	SPTY2D1	-0.457075	0.000119336	-0.2955
ENSG00000152133	GPATCH11	-0.371608	0.000121432	-0.4185	44
ENSG00000140939	NOL3	0.5192	0.00012146	0.46	10
ENSG00000100109	TFIP11	-0.312588	0.000122225	-0.355
ENSG00000137075	RNF38	-0.421891	0.000124685	-0.624	77
ENSG00000185761	ADAMTSL5	0.897295	0.000127113	0.73
ENSG00000008952	SEC62	-0.452357	0.000129159	-0.2295
ENSG00000133639	BTG1	-0.587413	0.000132254	-0.442	31
ENSG00000130173	ANGPTL8	0.846016	0.000134456	0.949
ENSG00000086061	DNAJA1	-0.650916	0.000137114	-0.779	2
ENSG00000110756	HPS5	-0.477805	0.000140236	-0.3745
ENSG00000115828	QPCT	-1.35244	0.000141867	-1.3005
ENSG00000164902	PHAX	-0.307616	0.000143446	-0.2825	47
ENSG00000196154	S100A4	-0.91722	0.000144906	-1.0745
ENSG00000185339	TCN2	-0.79754	0.000147381	-0.8595
ENSG00000121316	PLBD1	-0.738778	0.00015523	-0.8335
ENSG00000111711	GOLT1B	-0.657816	0.000159218	-0.513
ENSG00000170289	CNGB3	0.881131	0.000160212	0.7215
ENSG00000188603	CLN3	0.416143	0.000164016	0.342
ENSG00000171033	PKIA	-1.06885	0.000164788	-1.2
ENSG00000144713	RPL32	-0.498592	0.000170165	-0.433
ENSG00000180628	PCGF5	-0.554633	0.000174004	-0.57
ENSG00000244687	UBE2V1	0.335024	0.000179301	0.402	1
ENSG00000120063	GNA13	-0.424218	0.000186129	-0.3795
ENSG00000181652	ATG9B	1.21572	0.000190637	0.722
ENSG00000175928	LRRN1	-1.3657	0.000194224	-1.5975
ENSG00000167325	RRM1	-0.632778	0.000195221	-0.548
ENSG00000089248	ERP29	-0.460995	0.000202637	-0.3695
ENSG00000053254	FOXN3	-0.330316	0.000205973	-0.4065
ENSG00000234127	TRIM26	-0.378601	0.000212633	-0.3235	42
ENSG00000135999	EPC2	-0.343296	0.00021564	-0.3025
ENSG00000105612	DNASE2	-0.640126	0.000216563	-0.789
ENSG00000265972	TXNIP	-0.561664	0.000230502	-0.562
ENSG00000163512	AZI2	-0.338204	0.000240212	-0.34
ENSG00000102878	HSF4	0.578442	0.0002429	0.668
ENSG00000112697	TMEM30A	-0.520503	0.000244449	-0.547
ENSG00000198064	NPIPB13	0.49705	0.000244503	0.3565
ENSG00000166401	SERPINB8	-0.565099	0.000253254	-0.4535
ENSG00000198814	GK	-0.463209	0.00025479	-0.56
ENSG00000174953	DHX36	-0.409717	0.00026073	-0.3295
ENSG00000088808	PPP1R13B	0.375788	0.000265537	0.4175
ENSG00000137076	TLN1	-0.398791	0.000272501	-0.3005
ENSG00000179588	ZFPM1	0.46162	0.000274389	0.37
ENSG00000278570	NR2E3	0.849755	0.000280313	1.0125
ENSG00000170310	STX8	-0.338787	0.00028482	-0.351
ENSG00000131379	C3orf20	-1.0235	0.000305784	-1.1025
ENSG00000127585	FBXL16	0.882467	0.000306174	0.9465
ENSG00000124194	GDAP1L1	0.777351	0.00030696	0.823
ENSG00000071537	SEL1L	-0.480984	0.00030728	-0.466
ENSG00000124795	DEK	-0.579011	0.00031305	-0.678
ENSG00000176049	JAKMIP2	-1.02715	0.000315467	-1.1385
ENSG00000166313	APBB1	-0.526401	0.000317511	-0.311	75
ENSG00000101421	CHMP4B	-0.401805	0.000326956	-0.4705	15
ENSG00000123610	TNFAIP6	-0.889278	0.000328415	-1.006
ENSG00000143801	PSEN2	0.456228	0.000333429	0.502
ENSG00000204962	PCDHA8	1.19943	0.000334836	1.0715
ENSG00000091317	CMTM6	-0.541493	0.000339721	-0.6655
ENSG00000166598	HSP90B1	-0.517095	0.000346138	-0.4195
ENSG00000274322	ENSG00000274322	0.578711	0.00034903	0.474
ENSG00000188549	CCDC9B	0.734891	0.000352239	0.694	68
ENSG00000125148	MT2A	-0.827913	0.000353248	-0.678
ENSG00000129515	SNX6	-0.390411	0.000358637	-0.2495
ENSG00000149131	SERPING1	-0.794318	0.000365069	-0.8475
ENSG00000182220	ATP6AP2	-0.464274	0.000378391	-0.558
ENSG00000119655	NPC2	-0.613699	0.000378399	-0.511
ENSG00000198839	ZNF277	-0.438808	0.000380529	-0.4345	4
ENSG00000010810	FYN	-0.448957	0.000380755	-0.557	74
ENSG00000005075	POLR2J	-0.47455	0.000380758	-0.577
ENSG00000100225	FBXO7	-0.299813	0.000387433	-0.3085
ENSG00000146006	LRRTM2	0.40378	0.000390605	0.355
ENSG00000132437	DDC	1.54121	0.000390861	1.6135
ENSG00000244038	DDOST	-0.606333	0.000394518	-0.4135
ENSG00000115825	PRKD3	-0.479926	0.000398262	-0.43
ENSG00000126500	FLRT1	0.553112	0.000400113	0.3585
ENSG00000136518	ACTL6A	-0.578888	0.000401103	-0.6235
ENSG00000106245	BUD31	-0.414283	0.000416918	-0.5735
ENSG00000284770	TBCE	0.371292	0.000418739	0.4205
ENSG00000172159	FRMD3	-1.01774	0.000430037	-1.09	9
ENSG00000069849	ATP1B3	-0.577589	0.000430174	-0.609
ENSG00000164849	GPR146	0.568343	0.000431601	0.4285
ENSG00000122026	RPL21	-0.469118	0.000439179	-0.3875
ENSG00000111670	GNPTAB	-0.409326	0.000471479	-0.362
ENSG00000071794	HLTF	-0.509255	0.000471567	-0.4685
ENSG00000154813	DPH3	-0.372241	0.000481307	-0.299
ENSG00000114784	EIF1B	-0.468896	0.000483682	-0.6345
ENSG00000172331	BPGM	-0.555138	0.000487777	-0.683
ENSG00000233056	ERVH48-1	0.63246	0.000490489	0.545
ENSG00000188033	ZNF490	-0.316554	0.000504684	-0.3175
ENSG00000017427	IGF1	-0.9392	0.00051071	-0.9585
ENSG00000197579	TOPORS	-0.486913	0.000512765	-0.5755
ENSG00000128791	TWSG1	-0.541201	0.000514907	-0.4685
ENSG00000197191	CYSRT1	1.02337	0.000520077	1.1515
ENSG00000271824	SMIM32	1.10575	0.000520943	0.7315
ENSG00000159212	CLIC6	-1.06026	0.000532576	-0.8765
ENSG00000233198	RNF224	1.07565	0.000551729	1.3775
ENSG00000204632	HLA-G	-1.53803	0.000554542	-1.287
ENSG00000173545	ZNF622	-0.436012	0.0005547	-0.263
ENSG00000181191	PJA1	-0.488946	0.000554801	-0.4975
ENSG00000163565	IFI16	-0.688168	0.000560959	-0.97	54
ENSG00000118705	RPN2	-0.580309	0.000572821	-0.3855
ENSG00000198225	FKBP1C	-0.710922	0.000576456	-0.57
ENSG00000161533	ACOX1	-0.446347	0.000578631	-0.4135
ENSG00000168036	CTNNB1	-0.452282	0.000581242	-0.3685
ENSG00000142534	RPS11	-0.467059	0.000592444	-0.5145
ENSG00000185721	DRG1	-0.410063	0.00059908	-0.419
ENSG00000163659	TIPARP	-0.424918	0.000600705	-0.395	1
ENSG00000089289	IGBP1	-0.425049	0.000602857	-0.4365
ENSG00000120742	SERP1	-0.459982	0.000617606	-0.43
ENSG00000165502	RPL36AL	-0.527095	0.000617801	-0.649
ENSG00000130803	ZNF317	-0.277188	0.000619963	-0.296	2
ENSG00000148834	GSTO1	-0.481159	0.000627658	-0.503
ENSG00000197768	STPG3	0.855228	0.0006299	0.988
ENSG00000111796	KLRB1	-0.673643	0.000636781	-0.7565
ENSG00000102226	USP11	-0.407106	0.000640908	-0.3305
ENSG00000006576	PHTF2	-0.333564	0.000644513	-0.3065
ENSG00000138829	FBN2	-1.18871	0.000646808	-1.2075
ENSG00000137364	TPMT	-0.52677	0.000646896	-0.4275
ENSG00000066379	POLR1H	-0.465486	0.00064721	-0.2055
ENSG00000179218	CALR	-0.636812	0.000651332	-0.616
ENSG00000111775	COX6A1	-0.516763	0.000651771	-0.4755
ENSG00000198517	MAFK	0.447483	0.000652339	0.445
ENSG00000111716	LDHB	-0.801466	0.000678141	-0.756
ENSG00000205903	ZNF316	0.420718	0.000679257	0.4255	1
ENSG00000284395	PERCC1	0.805316	0.000691183	0.6625
ENSG00000117480	FAAH	0.571262	0.000696164	0.537	75
ENSG00000163655	GMPS	-0.52208	0.000705369	-0.7035
ENSG00000101188	NTSR1	1.4028	0.000711809	1.2895
ENSG00000197157	SND1	-0.379479	0.000715355	-0.3425
ENSG00000106086	PLEKHA8	0.444221	0.000717693	0.436	61
ENSG00000132718	SYT11	-0.584463	0.000727646	-0.6325
ENSG00000055332	EIF2AK2	-0.440908	0.000740935	-0.334
ENSG00000134183	GNAT2	0.485107	0.000744304	0.353	72
ENSG00000204969	PCDHA2	1.3309	0.000747023	0.9315
ENSG00000127578	WFIKKN1	0.659175	0.000747823	0.723
ENSG00000128595	CALU	-0.582264	0.00076082	-0.467
ENSG00000085662	AKR1B1	-0.563036	0.000762442	-0.7235
ENSG00000139343	SNRPF	-0.602533	0.000766697	-0.389
ENSG00000135842	NIBAN1	-0.691689	0.000775606	-0.6875
ENSG00000044574	HSPA5	-0.583993	0.000778825	-0.466
ENSG00000167600	CYP2S1	-0.833834	0.000784766	-0.846
ENSG00000179021	C3orf38	-0.41837	0.00078717	-0.3655
ENSG00000174738	NR1D2	-0.39092	0.000802709	-0.4075
ENSG00000148572	NRBF2	-0.501593	0.000806205	-0.404
ENSG00000104219	ZDHHC2	-0.702747	0.000811317	-0.6635
ENSG00000142619	PADI3	2.88396	0.000811608	3.341
ENSG00000158164	TMSB15A	-1.51179	0.000814975	-1.7775
ENSG00000204209	DAXX	-0.381586	0.00081797	-0.3735
ENSG00000130032	PRRG3	-1.42308	0.000826308	-1.527
ENSG00000115604	IL18R1	-0.651144	0.000831074	-0.7765
ENSG00000064270	ATP2C2	1.01485	0.00083325	0.7195
ENSG00000115816	CEBPZ	-0.363542	0.00083361	-0.3795
ENSG00000122692	SMU1	-0.430422	0.000841025	-0.3315
ENSG00000105928	GSDME	0.340191	0.00084462	0.376
ENSG00000198855	FICD	-0.408236	0.000844932	-0.4085
ENSG00000114054	PCCB	-0.399249	0.000848568	-0.342
ENSG00000075420	FNDC3B	-0.498095	0.000848706	-0.4395
ENSG00000079999	KEAP1	-0.390507	0.000861801	-0.369
ENSG00000160472	TMEM190	0.821724	0.000862932	0.877
ENSG00000111229	ARPC3	-0.342742	0.000866429	-0.3495
ENSG00000168496	FEN1	-0.59567	0.000882274	-0.442
ENSG00000142676	RPL11	-0.488049	0.000886709	-0.4685
ENSG00000198759	EGFL6	-1.23387	0.000901951	-1.5
ENSG00000136003	ISCU	-0.249629	0.000919589	-0.2135
ENSG00000159214	CCDC24	0.40787	0.000925203	0.5195	4
ENSG00000005249	PRKAR2B	-0.754146	0.000925892	-0.371
ENSG00000113522	RAD50	0.344934	0.000936905	0.389
ENSG00000106952	TNFSF8	-0.74551	0.000937432	-0.702
ENSG00000108592	FTSJ3	-0.402653	0.0009378	-0.405
ENSG00000198870	STKLD1	0.496363	0.000942583	0.358
ENSG00000164694	FNDC1	-0.986447	0.000953735	-0.621	76
ENSG00000174233	ADCY6	0.427561	0.000960707	0.3625
ENSG00000181409	AATK	0.601425	0.000965134	0.598
ENSG00000172061	LRRC15	-1.09438	0.000966627	-0.4715	5
ENSG00000145911	N4BP3	0.768388	0.000969923	0.8045	2
ENSG00000076003	MCM6	-0.541983	0.00098727	-0.5215
ENSG00000120049	KCNIP2	0.365899	0.00185872	0.3555	75
ENSG00000168610	STAT3	-0.817447	0.00239634	-0.646	75
ENSG00000090857	PDPR	0.37728	0.00746933	0.264	75
ENSG00000167703	SLC43A2	-0.522455	0.00105611	-0.3325	74
ENSG00000188747	NOXA1	0.739141	0.00132704	0.757	71
ENSG00000015479	MATR3	0.291428	0.0019541	0.3225	69
ENSG00000183723	CMTM4	0.361225	0.0203747	0.4325	65
ENSG00000227500	SCAMP4	0.298276	0.00372943	0.338	63
ENSG00000171217	CLDN20	0.40298	0.00891806	0.407	57
ENSG00000269343	ZNF587B	0.279295	0.0109289	0.363	46
ENSG00000105778	AVL9	0.266353	0.00306267	0.3145	45
ENSG00000070018	LRP6	-0.586991	0.00515346	-0.829	39
ENSG00000188554	NBR1	-0.292282	0.00121463	-0.448	32
ENSG00000138621	PPCDC	0.307438	0.00196981	0.221	31
ENSG00000223496	EXOSC6	0.215018	0.0785776	0.2205	26
ENSG00000154582	ELOC	0.256371	0.0314788	0.215	23
ENSG00000129347	KRI1	-0.315695	0.00136239	-0.3125	22
ENSG00000186814	ZSCAN30	0.264797	0.0156535	0.2865	20
ENSG00000183397	TEKTIP1	0.369247	0.00813027	0.4515	18
ENSG00000146576	INTS15	0.349217	0.00266258	0.247	17
ENSG00000173218	VANGL1	0.26283	0.045594	0.4695	15
ENSG00000187955	COL14A1	-0.652078	0.00781679	-0.8265	13
ENSG00000177613	CSTF2T	-0.373105	0.001289	-0.324	12
ENSG00000196152	ZNF79	-0.302308	0.00189136	-0.3525	12
ENSG00000121022	COPS5	0.348546	0.00297249	0.2335	11
ENSG00000183111	ARHGEF37	0.343904	0.033984	0.2705	11
ENSG00000135315	CEP162	-0.292468	0.00330569	-0.4975	8
ENSG00000198121	LPAR1	-0.654241	0.0015156	-0.912	6
ENSG00000102189	EEA1	-0.303725	0.00261296	-0.2025	6
ENSG00000071626	DAZAP1	0.221184	0.00925388	0.1955	6
ENSG00000162981	LRATD1	-0.673032	0.0220941	-0.295	6
ENSG00000113712	CSNK1A1	0.166563	0.0265417	0.1945	6
ENSG00000116396	KCNC4	0.463651	0.00742159	0.4385	5
ENSG00000128602	SMO	-0.625051	0.00232021	-0.666	4
ENSG00000104881	PPP1R13L	0.527849	0.00135427	0.3435	3
ENSG00000147905	ZCCHC7	-0.3262	0.00199727	-0.369	3
ENSG00000106305	AIMP2	0.29418	0.0238676	0.31	3
ENSG00000130304	SLC27A1	0.264466	0.0284145	0.285	3
ENSG00000257093	DENND11	0.183937	0.173125	0.12	3
ENSG00000173085	COQ2	0.107904	0.408098	0.3805	3
ENSG00000176153	GPX2	0.481379	0.00472961	0.215	2
ENSG00000204590	GNL1	-0.323904	0.00483503	-0.404	2
ENSG00000128512	DOCK4	-0.307207	0.00522393	-0.339	2
ENSG00000101751	POLI	0.329871	0.00586532	0.0995	2
ENSG00000100888	CHD8	-0.197842	0.00815507	-0.186	2
ENSG00000162601	MYSM1	0.251154	0.0108896	0.3525	2
ENSG00000018189	RUFY3	0.224111	0.0195855	0.3605	2
ENSG00000125746	EML2	0.206858	0.0540896	0.1635	2
ENSG00000126001	CEP250	-0.204751	0.0588684	-0.371	2
ENSG00000139668	WDFY2	0.204293	0.0875157	0.1915	2
ENSG00000116984	MTR	0.151883	0.127044	0.1115	2
ENSG00000176387	HSD11B2	0.549466	0.00266713	0.533	1
ENSG00000187609	EXD3	0.503184	0.00293174	0.499	1
ENSG00000100065	CARD10	0.691105	0.00297709	0.697	1
ENSG00000269858	EGLN2	0.340812	0.00359521	0.37	1
ENSG00000112773	TENT5A	-0.44335	0.00861006	-0.4935	1
ENSG00000179364	PACS2	0.206438	0.0131238	0.2585	1
ENSG00000188234	AGAP4	0.339476	0.0177468	0.2965	1
ENSG00000187210	GCNT1	-0.486301	0.0264274	-0.786	1
ENSG00000103043	VAC14	0.199304	0.0345798	0.1775	1
ENSG00000113649	TCERG1	0.157355	0.0350742	0.1605	1
ENSG00000107938	EDRF1	-0.195476	0.0378626	-0.196	1
ENSG00000125844	RRBP1	-0.274846	0.0392299	-0.1175	1
ENSG00000077157	PPP1R12B	0.245055	0.0414745	0.268	1
ENSG00000140848	CPNE2	0.204467	0.0526141	0.2065	1
ENSG00000113916	BCL6	-0.195032	0.20449	-0.1715	1
