# Supplementary material for: A multigene model for response stratification to neoadjuvant chemotherapy in triple negative breast cancer
Source: Breast. 2026 Mar 17;87:104764. doi: 10.1016/j.breast.2026.104764 (PMC13019104; doi:10.1016/j.breast.2026.104764)
Supplement: Multimedia component 3 [file mmc3.xlsx]

## Sheet: Sheet1
	ENSG	beta	gene_name
1	ENSG00000168610.17	0.0726385	STAT3
2	ENSG00000130175.10	0.0595648	PRKCSH
3	ENSG00000183723.13	-0.0970394	CMTM4
4	ENSG00000164694.17	0.130787	FNDC1
5	ENSG00000070018.9	0.0217189	LRP6
6	ENSG00000227500.11	-0.0388416	SCAMP4
7	ENSG00000137075.18	0.2152	RNF38
8	ENSG00000163565.20	0.0688502	IFI16
9	ENSG00000188554.15	0.0165999	NBR1
10	ENSG00000090857.14	-0.209502	PDPR
11	ENSG00000188747.9	-0.0569422	NOXA1
12	ENSG00000117480.16	-0.179602	FAAH
13	ENSG00000167703.15	0.107419	SLC43A2
14	ENSG00000135272.13	0.00774329	MDFIC
15	ENSG00000173218.15	-0.0189653	VANGL1
16	ENSG00000010810.18	0.136875	FYN
17	ENSG00000164902.14	0.00358302	PHAX
18	ENSG00000004700.16	0.390565	RECQL
19	ENSG00000144747.17	0.0685815	TMF1
20	ENSG00000164855.16	-0.333021	TMEM184A
21	ENSG00000154781.17	0.425657	CCDC174
22	ENSG00000101213.7	-0.215317	PTK6
23	ENSG00000167487.12	0.479863	KLHL26
24	ENSG00000120049.20	-0.191768	KCNIP2
25	ENSG00000152133.17	0.0522926	GPATCH11
26	ENSG00000171217.5	-0.0428707	CLDN20
27	ENSG00000106086.21	-0.110043	PLEKHA8
28	ENSG00000138433.16	0.00237572	CIR1
29	ENSG00000166313.20	0.183314	APBB1
30	ENSG00000015479.20	-0.0639817	MATR3
31	ENSG00000070081.18	0.0484044	NUCB2
